# Supplementary material for: Data of aromatase inhibitors alone and in combination with raloxifene on microarchitecture of lumbar vertebrae and strength test in femoral diaphysis of VCD treated ovotoxic mice
Source: Data Brief. 2016 Dec 15;10:444–8. doi: 10.1016/j.dib.2016.12.012 (PMC5198587; doi:10.1016/j.dib.2016.12.012)
Supplement: Supplementary file 1 — Supplementary Material [file mmc1.zip]

Archive with 3 entries (3 files):
- coi_disclosure_Divya Vohora-1_1_1601 5_30_00 AM.pdf
- coi_disclosure_Sushama Talegaonkar-1_1_1601 5_30_00 AM.pdf
- coi_disclosure_Abul Kalam-1_1_1601 5_30_00 AM.pdf
